# Supplementary material for: Toll-like receptor mediated inflammation directs B cells towards protective antiviral extrafollicular responses
Source: Nat Commun. 2023 Jul 5;14:3979. doi: 10.1038/s41467-023-39734-5 (PMC10322839; doi:10.1038/s41467-023-39734-5)
Supplement: Supplementary file 4 — Source Data [file 41467_2023_39734_MOESM4_ESM.xlsx]

## Sheet: Fig. 1
Panel c
d5	41.7	65.5	57.1	N/A
d6	59.9	65.1	62.4	57.6
d7	51.8	67.3	70.4	65.3
d8	62.6	59	67.7	49.5
d9	62.1	56.1	60	N/A
d10	64.6	53.6	61.6	61.7
d14	65.7	60.7	61.4	N/A
d18	57.2	48.8	55.7	N/A
Panel d
d5	0.11	0.1	0.092	N/A
d6	0.36	0.44	0.46	0.57
d7	0.89	0.75	0.54	1.35
d8	0.32	0.64	0.32	0.4
d9	0.58	1.68	1.09	N/A
d10	2.72	2.31	3.25	2.26
d14	12.1	14.5	12.3	N/A
d18	12.5	7.08	11.2	N/A
Panel e
d5	0.22	0.21	0.2	N/A
d6	1.07	0.98	1.02	1.59
d7	5.43	4.56	5.88	5.43
d8	5.59	8.87	3.08	5.35
d9	5.8	6.86	9.12	N/A
d10	4.76	9.35	6.82	6.75
d14	0.55	0.9	1.21	N/A
d18	0.78	0.29	0.72	N/A

## Sheet: Fig. 2
Panel a:
	EF PBs						Pooled Non
Total Ig	3194	4426	6678	6850	2168	1763	14	5	14	10	20	0
Panel b:
	EF PBs						Pooled Non
IgG2c	1141	1054	1944	1337	631	736	5	9	2	2	0	0
Panel c:
d5	0.03	0.13	0.14	N/A
d6	0.23	0.35	0.066	0.079
d7	0.5	0.27	0.42	0.35
d8	0.28	1.03	0.36	0.81
d9	0.45		0.37	0.74
d10	0.16	0.58	0.3	0.23
Panel d:
d5	0	0	0	N/A
d6	2.34	3.89	11	4.12
d7	5.18	6.57	1.78	2.74
d8	1.79	1.34	1.3	0.72
d9	1.78		1.06	0.23
d10	14	2.08	9.66	5.54
Panel e
d5	0	0	1.54	N/A
d6	11.7	5.56	19.5	36.5
d7	51	60.7	76	67.5
d8	65.6	89.2	78.1	84.6
d9	77.4		67.8	78.4
d10	37.6	55.7	42.9	54.2

## Sheet: Fig. 3
Panel a:
	GCBs				EF PBs
d0	0.65	0.55	0.014	0.037	0.12	0.12	0.074	0.035
d3	0.75	0.69	0.61	0.48	0.076	0.04	0.015	0.03
d7	0.69	0.45	0.74	0.71	0.18	0.15	0.31	0.14
d10	0.73	0.6	0.84	1.23	0.047	0.029	0.045	0.066
Panel b, left:						Panel b, left:
HAU/ms	GC%					HAU/ms	GC%
28	9.05	8.83	8.34	20.6		28	1.03	1.23	1.75	1.76
140	15.9	17.9	29.1	11.4		140	0.49	1.33	0.9	1.06
700	25.8	22.4	26	29		700	0.11	1.05	0.038	0.13
Panel d:
d0				d3				d7				d10
0.015	0.00787	0.031	N/A	0.66	0.36	0.28	0.5	0.93	0.35	0.52	0.62	0.27	0.24	0.26	0.27
Panel e:
	GCBs				EF PBs
d0	0	0	0	N/A	0	0	0	N/A
d3	4	3.4	4.14	4.05	0	0.43	2.07	0.23
d7	4.13	4.88	6.59	4.83	0.52	1.8	0	0.74
d10	4.26	0.93	1.72	1.95	0.71	1.87	0	0

## Sheet: Fig. 4
Panel a:							Panel b:
	DKO							WT				DKO				TKO				PBS
Total B Cells	0.961	0.972	0.971	0.935			0	100	100	100	100	100	100	100	100	100	100	100	100	100	100	100	100
Pre-GC/GC	1.461	0.664	0.711	1.993			1	99.5	98.95	101.08	99.42	99.02	98.97	102.7	100	102.13	100.53	103.31	100.57	100.52	101.06	98.94	101.64
EF PBs	0.487	0.197	0.232	0.506			2	100.99	98.42	100.54	101.73	97.07	97.94	101.62	100.54	103.19	103.21	104.97	101.7	103.66	101.59	99.47	100.55
CD138+ EF PBs	0.886	0.736	0.914	1.214			3	93.07	93.68	93.51	95.95	88.78	93.3	97.3	95.11	100.53	100	102.76	93.18	100.52	96.3	93.12	95.63
	TKO						4	89.11	88.42	88.65	93.64	86.34	90.21	94.05	86.41	97.34	96.79	98.9	89.77	98.43	95.24	92.59	90.71
Total B Cells	0.72	0.96	0.937	0.863	0.861		5	87.62	91.05	84.86	90.17	85.37	87.11	90.81	84.24	96.28	93.05	92.27	84.09	94.24	93.65	92.06	86.89
Pre-GC/GC	2.948	1.084	0.683	1.408	1.647		6	81.68	83.16	78.92	82.08	81.95	82.47	85.95	79.89	93.09	90.91	86.74	78.98	89.53	88.36	87.83	82.51
EF PBs	1.644	0.848	0.737	0.765	1.393		7	76.24	77.89	N/A	76.88	75.61	77.84	N/A	N/A	86.7	84.49	81.77		81.68	82.54	82.01	78.14
CD138+ EF PBs	0.656	0.805	0.625	0.687	0.827		8	N/A	N/A	N/A	N/A	N/A	N/A	N/A	N/A	84.04	80.21	77.35	N/A	77.49	77.25	71.43	N/A
	MyD88 KO						9	N/A	N/A	N/A	N/A	N/A	N/A	N/A	N/A	79.79	76.47	N/A	N/A	N/A	N/A	N/A	N/A
Total B Cells	1.1	0.97	0.92	0.88			10	N/A	N/A	N/A	N/A	N/A	N/A	N/A	N/A	N/A	N/A	N/A	N/A	N/A	N/A	N/A	N/A
Pre-GC/GC	0.7	1.25	1.53	1.22			11	N/A	N/A	N/A	N/A	N/A	N/A	N/A	N/A	N/A	N/A	N/A	N/A	N/A	N/A	N/A	N/A
EF PBs	0.35	0.67	0.89	0.63			12	N/A	N/A	N/A	N/A	N/A	N/A	N/A	N/A	N/A	N/A	N/A	N/A	N/A	N/A	N/A	N/A
CD138+ EF PBs	1.07	1.05	0.9	0.9
	TRIF KO
Total B Cells	0.997	0.896	0.779	0.458
Pre-GC/GC	0.76	1.089	0.928	0.518
EF PBs	1.294	1.642	1.318	0.374
CD138+ EF PBs	1.022	1.089	0.892	0.279
Panel c:												Panel d:
	WT												WT
0	100	100	100	100	100	100	100	100	100	100		0	100	100	100	100	100	100	100	100	100	100
1	98.4	100.6	98.8	98.2	98.5	98.9	101.1	100	98.9	98.8		1	100.6	103.5	100	103.1	108	101.6	100	101.7	100	101.1
2	96.8	103.4	100	101.8	99.5	100	101.1	102.3	101.7	101.7		2	103.9	104.1	102.4	105.7	110.2	100.5	101.6	102.8	100.6	100
3	96.3	101.7	100	101.8	99	100.5	101.1	101.7	101.1	102.3		3	102.8	102.4	102.4	102.5	105.3	99.5	100	100	99.4	97.7
4	95.7	100	99.4	97.1	98	100	100	100	99.4	101.7		4	101.7	101.8	100.6	102.5	97.9	98.4	98.4	99.4	93.8	93.2
5	98.4	102.9	101.7	99.4	95.9	101.1	100.6	101.1	100.6	101.7		5	106.1	97.6	98.2	103.8	98.4	97.3	97.8	97.8	93.8	92
6	97.9	103.4	102.3	102.9	96.9	100	99.4	101.1	99.4	101.2		6	104.5	97.6	98.2	102.5	97.3	96.8	97.3	98.9	96.1	93.8
7	100.5	105.2	101.2	101.2	100.5	97.8	100	98.3	97.2	98.3		7	98.3	95.9	94.6	97.5	94.1	90.8	91.8	92.8	89.3	89.2
8	98.9	105.7	101.7	102.9	101.5	102.2	103.9	103.4	101.1	99.4		8	94.4	98.2	97.6	93.1	95.7	96.2	93.4	94.4	93.8	90.9
9	97.3	104.6	105.2	103.5	102	106.5	107.2	105.6	105.1	104.6		9	96.1	100.6	101.8	101.3	100.5	101.6	101.6	102.2	99.4	96
10	99.5	106.9	105.2	104.1	104.6	106.5	104.4	105.6	105.1	105.8		10	98.3	104.1	104.8	106.3	105.9	104.3	103.3	103.9	104.5	99.4
11	102.7	109.2	109.2	105.9	105.1	107.6	104.4	104.5	104.5	102.9		11	103.4	105.3	106.5	109.4	104.8	104.3	103.8	104.4	102.8	100.6
12	103.7	109.2	106.9	107.6	106.1	106.5	106.7	106.8	103.4	105.2		12	103.4	107.6	106	111.9	105.9	103.8	104.4	104.4	104.5	102.3
	DKO												TKO
0	100	100	100	100	100	100	100	100	100	100		0	100	100	100	100	100	100	100	100	100	100
1	98.5	97.9	98.9	97.6	98.6	100	100.5	99.5	100	102.3		1	99.5	99.5	98.9	97.6	101.1	99.5	102.2	102.2	102.3	101.7
2	101.5	102.1	101.1	98.2	99	96.1	99	100.5	100.6	102.9		2	100	97	100.5	102.4	102.2	100	102.8	102.2	102.8	102.8
3	100	95.2	97.7	97.6	94.7	94.1	95.9	93.8	96.7	98.8		3	96	93.9	99.5	100	99.5	100	102.8	99.4	100	100.6
4	97.5	93	97.1	90.6	90.9	93.1	93.4	95.8	93.9	96		4	94.9	94.9	100	101.2	100	100	102.2	99.4	100	98.3
5	97.5	93	98.3	92.4	91.9	94.1	96.4	98.4	93.9	97.7		5	98.5	97.5	100.5	103	102.7	99.5	100	99.4	99.4	97.7
6	98.5	95.2	96.6	95.3	94.7	95.6	93.9	95.8	98.3	101.2		6	99.5	98.5	97.8	103	103.8	100.5	103.4	101.7	100.6	98.3
7	94.6	89.3	92.5	89.4	90.4	89.7	88.8	89.6	95	96.5		7	98.5	96.5	100	102.4	101.6	99.5	101.1	101.7	101.7	100
8	97.5	93	92	88.8	92.8	93.6	91.4	90.6	95	95.4		8	97.5	97.5	103.2	102.4	102.7	102.2	103.9	102.8	103.4	101.7
9	101.5	97.3	93.1	94.1	98.1	101	99.5	94.3	100.6	104.6		9	101	101	104.8	104.1	103.2	102.2	104.5	104.5	105.1	100
10	102	101.1	96.6	98.2	100.5	100.5	98	100	102.2	105.2		10	103.5	100.5	105.4	105.3	105.4	102.7	105	103.4	102.3	102.3
11	102.5	102.1	100	101.8	102.9	99.5	101.5	101.6	101.1	105.2		11	105.1	103.5	103.2	107.7	105.9	103.3	105	104.5	104.5	101.7
12	106.4	100.5	100	101.8	101.4	100	102.5	102.6	103.3	106.9		12	108.1	103	108.1	106.5	109.7	105.4	107.3	106.2	105.6	104

## Sheet: Fig. 5
	Panel b:
	DKO BMC
Total B Cells	1.03	1.43	0.39	0.98	0.89	0.53	1.77	1.79	0.98	1.18	1.92	0.99
GC B Cells	0.12	0.49	0.08	0.09	0.09	0.04	0.64	0.48	0.1	0.22	0.81	0.43
EF PBs	0.22	0.39	0.19	0.21	0.47	0.47	0.61	1.67	0.04	0.28	0.32	0.35
CD138+ EF PBs	0.07	0.24	0.05	0.14	0.16	0	0.68	1.88	0.32	0.93	1.77	1.7
	TKO BMC
Total B Cells	0.68	1.4	0.94	0.8	1.23	1.8	1.91	0.99	0.7	0.81	1.07	1.45
GC B Cells	0.18	0.11	0.45	0.03	0.2	0.55	0.39	0.14	0.01	1.18	1.33	1.23
EF PBs	0.25	0.2	0.41	0.13	0.61	2.02	1.39	0.47	0.07	0.11	0.67	0.44
CD138+ EF PBs	0.03	0.2	0.52	0.02	0.31	0.57	0.47	0	0	0.42	0.42	0.55
Panel c:
	WT						DKO						TKO
NS	72.2	76.4	75.2	67.2	74	73	70	76	71.6	72.3	75.3	74.9	59.6	60.2	61.1	58	59.8	56.4
1	74.4	78.3	74.6	76.8	74.9	71.9	66	67.7	67.4	67	66.7	69	55.5	53.4	56.8	52.3	52.7	56.4
10	82	79.8	82	81.4	80.2	79.7	63.6	62.4	62.2	68.1	68.6	64.6	47.2	49.2	48.1	54.1	54.4	56
100	85	86.2	85.3	81.2	81.5	80.4	47.9	47.5	45.1	51.9	59.4	54.2	38.9	39.2	39.5	43.8	42	44.9
Panel d:
	WT						DKO						TKO
NS	10.9	8.79	8.11	9.19	6.14	9.37	5.11	4.89	5.38	3.36	3.78	3.71	2.64	2.75	2.67	1.62	1.92	2.19
1	13.9	10.4	13.5	10.1	10.6	11.1	2.85	2.65	2.63	1.26	1.47	1.38	1.69	1.77	1.85	1.05	0.96	0.91
10	48.9	45.7	51.1	39.7	34.2	43	5.08	4.97	5.07	4.21	4.27	2.88	3.06	2.97	2.42	1.9	1.78	2.11
100	72.5	69.4	64.6	62.9	63.3	57.8	7.33	6.88	6.46	7.45	7.52	7.35	3.73	4.63	4.3	4.22	4.82	4.74
Panel e:
	Non EF/GC Ki67+ FC
WT	0.702	1.066	1.085	1.46	0.65	0.88	N/A
DKO	0.71	0.899	0.983	0.564	0.29	0.45	0.37
TKO	0.764	0.626	0.615	0.655	0.44	N/A	N/A

## Sheet: Fig. 6
Panel a, middle:										Panel a, right:
	IRF4 FD										IRF8 FD
WT	0.999	1.001	1.021	1.03	1.04	0.91	N/A	N/A		WT	1.107	0.893	0.983	1.014	1.022	0.982	N/A	N/A
DKO	1.049	1.054	0.819	0.848	0.815	0.804	0.756	N/A		DKO	1.038	1.061	0.783	0.853	0.757	0.913	0.738	N/A
TKO	0.833	0.788	0.73	0.657	0.627	N/A	N/A	N/A		TKO	0.757	0.672	0.758	0.621	0.614	N/A	N/A	N/A
Panel c:
	WT						DKO						TKO
NS	1.04	1.023	1.121	0.824	1.061	0.93	1.028	1.028	1.129	0.847	0.895	0.96	0.894	0.912	0.896	0.737	0.782	0.833
1	1.204	1.074	1.062	1.092	1.069	1.099	1.054	0.959	1.008	0.999	1.015	1.062	0.911	1.051	0.944	0.865	0.836	0.866
10	1.385	1.428	1.51	1.211	1.15	1.479	1.068	1.005	1.023	1.033	1.168	1.146	1.038	1.046	0.898	0.94	1.015	1.093
100	2.031	1.823	1.828	1.587	1.655	1.573	1.102	1.111	1.112	1.371	1.311	1.18	1.011	0.991	1.055	1.194	1.215	1.29
Panel d:
	WT						DKO						TKO
NS	1.012	1.004	1.124	0.851	1.073	0.935	1.092	1.034	1.189	0.927	0.943	1.021	0.852	0.881	0.871	0.767	0.782	0.833
1	1.097	1.001	0.999	1.089	0.971	0.972	1.07	0.981	1.055	1.011	1.015	1.056	0.875	0.994	0.907	0.818	0.807	0.846
10	0.888	0.873	0.945	0.777	0.81	0.921	1.086	1.044	1.063	1.037	1.157	1.148	1	1.031	0.887	0.911	0.955	1.022
100	1.098	1.051	1.066	0.915	0.971	0.932	1.007	1.047	1.014	1.334	1.286	1.192	0.898	0.876	0.934	1.138	1.134	1.204
Panel e:
	NS			1			10			100
WT	1	1.0118	0.9882	0.9156	0.8897	0.8457	0.8071	0.7926	0.8066	0.8053	0.7789	0.7671
DKO	0.982	1.0039	1.014	0.9715	0.9346	0.8987	0.8803	0.8996	0.8877	0.9421	0.9281	0.9329
TKO	0.9732	1.0016	1.0252	0.9413	0.8892	0.8729	0.8589	0.8483	0.8159	0.8902	0.8921	0.8979
MyD88 KO	1.0099	0.9874	1.0027	0.9342	0.9203	0.9031	0.8609	0.8667	0.8456	0.8758	0.8863	0.8178
TRIF KO	1.0241	0.9969	0.979	0.9697	0.9168	0.9261	0.8809	0.884	0.8311	0.9061	0.8886	0.8034
Panel f:
	NS			1			10			100
WT	1	1.045	0.955	0.89	0.823	0.911	1.101	1.107	1.065	1.242	1.217	1.264
DKO	0.289	0.277	0.298	0.369	0.284	0.336	0.32	0.336	0.557	0.734	0.532	0.624
TKO	0.613	0.523	0.649	0.45	0.445	0.427	0.624	0.577	0.503	0.81	0.774	0.904
MyD88 KO	0.568	0.555	0.555	0.436	0.532	0.436	0.62	0.644	0.68	0.792	0.855	0.857
TRIF KO	0.609	0.714	0.644	0.468	0.597	0.609	0.694	0.738	0.669	0.866	0.801	0.888

## Sheet: Fig. 7
Panel b:
	Total B Cells (left)
Ag Only	5610000	6580000	7940000	2050000	2900000	4550000	5710000	2170000	N/A	N/A	N/A	N/A
LPS Only	10100000	17500000	10700000	19200000	14600000	6780000	2790000	N/A	N/A	N/A	N/A	N/A
Ag+LPS	15100000	23700000	13000000	13500000	21100000	23900000	8650000	19200000	14200000	10300000	9980000	5950000
	GC B Cells (middle)
Ag Only	50500	134000	126000	25200	8990	19600	67300	3040	N/A	N/A	N/A	N/A
LPS Only	150000	71800	132000	394000	8340	23700	3350	N/A	N/A	N/A	N/A	N/A
Ag+LPS	156000	332000	190000	219000	399000	327000	70100	391000	78000	57500	73800	24400
	EF PBs (right)
Ag Only	27500	34900	23800	6760	11300	15900	65100	9550	N/A	N/A	N/A	N/A
LPS Only	117000	47300	37600	323000	24900	30500	8640	N/A	N/A	N/A	N/A	N/A
Ag+LPS	122000	254000	66300	192000	222000	105000	83000	290000	190000	89300	108000	34500
Panel c:
	Total HA B Cells (left)
Ag Only	2190	6190	3570	5940	8410	3590	12000	2820	N/A	N/A	N/A	N/A
LPS Only	2640	2280	1400	3850	9800	6780	3350	N/A	N/A	N/A	N/A	N/A
Ag+LPS	9980	22100	4290	16200	6330	3580	7530	5950	24100	8310	9680	8330
	Total HA B Cells (left)
Ag Only	232	1180	429	360	93.4	62.5	550	58.2	N/A	N/A	N/A	N/A
LPS Only	225	163	93.2	392	37.2	0	7.03	N/A	N/A	N/A	N/A	N/A
Ag+LPS	572	1720	455	1170	67.1	298	361	379	333	328	360	176
	Total HA B Cells (left)
Ag Only	732	3520	572	311	41.2	31.3	2950	107	N/A	N/A	N/A	N/A
LPS Only	260	228	55.9	39.2	0	68.4	7.03	N/A	N/A	N/A	N/A	N/A
Ag+LPS	7120	14300	2510	11300	2730	1280	4540	3450	8000	1810	4440	2080
Panel e:
	HA PCs (left)
Ag Only	366	1660	270	147	20.6	15.6	2500	97	N/A	N/A	N/A	N/A
LPS Only	34.6	0	18.6	39.2	0	22.8	7.03	N/A	N/A	N/A	N/A	N/A
Ag+LPS	3890	7910	909	4330	1520	298	1840	1990	6610	1570	3740	1280
	HA Ki67+ (middle)
Ag Only	1570	5580	2810	1880	675	266	4400	505	N/A	N/A	N/A	N/A
LPS Only	799	357	261	823	371	412	121	N/A	N/A	N/A	N/A	N/A
Ag+LPS	9430	19800	3220	15100	4180	2130	6000	5130	10100	3170	5660	3020
	HA IRF4 FD (right)
Ag Only	1.28	1.5	0.714	0.506	0.751797	1.08854	1.23118	0.92849
LPS Only	0.6	0.787	0.793	0.648	1.04238	0.689368	0.603481	N/A
Ag+LPS	1.988	1.919	1.586	1.673	1.30382	1.43927	1.71623	1.15172

## Sheet: Fig, 8
Panel b:
	HA-sp B cell %
Ag Only Boost	0.05	0.041	0.043	0.077	0.033	0.037	0.041
LPS Only Boost	0.034	0.0027	0.00475	0.01	0.00794	0.00664	0.013
Ag+LPS Boost	0.014	0.031	0.15	0.019	0.00803	0.045	0.12
Panel c:
	HA-sp Ki67+ %
Ag Only Boost	93.2	86	76.5	85.2	61.2	73.1	81.9
LPS Only Boost	9.43	20	0	27.4	22.9	22.9	34.6
Ag+LPS Boost	50.8	76.7	54.7	63.6	8.57	81	92.9
Panel d:
	HA-sp GC %
Ag Only Boost	54.6	74.8	61.6	35.2	26.6	45.6	65.9
LPS Only Boost	3.77	20	0	4.84	4.17	0	5.77
Ag+LPS Boost	15.4	33.8	14.9	40.7	0	11.2	17.4
Panel e:
	HA-sp EF PB %
Ag Only Boost	35.6	13.6	13.3	45.5	33	25.8	11.6
LPS Only Boost	9.43	20	11.8	53.2	37.5	57.1	53.8
Ag+LPS Boost	67.7	42.1	69.9	26.3	14.3	58	70
Panel f, left:
	Flu-sp IgG
Ag Only Boost	4761	3645	5778	7810	890	4575	4112	7708	6487	10629	11492	9029
LPS Only Boost	710	1491	1538	1208	1736	784	1353	45	98	141	N/A	N/A
Ag+LPS Boost	8274	9555	7369	12249	5189	9019	4133	14347	7972	23628	13937	N/A
Panel f, right:
	Flu-sp IgG FD
Ag Only Boost	0.721	0.74	1.096	1.443	0.206	1.059	0.952	1.784	0.689	1.13	1.221	0.96
LPS Only Boost	0.135	0.283	0.292	0.186	0.402	0.181	0.313	0.005	0.01	0.015	N/A	N/A
Ag+LPS Boost	1.57	1.813	1.398	2.834	1.201	2.087	0.956	1.525	0.847	2.511	1.481	N/A
Panel h:
Serum Trf Type	Weight Loss (%)
Ag Only Boost	100	101.52	98.98	97.46	98.98	102.54	102.54	102.03	106.09	109.64	110.15	110.15	107.11	108.63	109.64
	100	100.51	98.97	97.95	98.97	96.41	94.36	86.67	81.54	84.62	89.74	97.44	101.54	101.54	100.51
	100	101.02	98.48	94.92	94.42	95.43	91.37	84.26	79.19	75.63	75.13	85.28	91.88	94.42	96.95
	100	100.53	98.94	96.3	94.71	96.3	95.77	88.89	84.13	82.01	85.19	94.71	98.41	100	101.06
	100	103.09	102.06	100	99.48	103.61	103.09	95.36	91.24	95.36	99.48	102.58	101.55	103.09	103.09
	100	102.06	101.55	99.48	97.94	97.94	94.33	87.63	84.02	88.66	94.33	95.88	96.91	97.94	100.52
	100	100	102.96	98.52	96.06	95.57	95.07	87.19	86.21	92.61	98.03	99.01	99.01	101.48	105.42
	100	97.58	99.19	95.56	91.13	89.92	85.48	80.65	79.03	N/A	N/A	N/A	N/A	N/A	N/A
	100	99.43	100.57	100.57	99.43	98.85	91.38	86.21	85.06	90.8	94.83	100	101.15	100	101.15
	100	100.98	102.45	101.47	100.49	99.02	88.73	83.33	81.37	87.25	93.14	96.08	95.59	96.57	98.53
LPS Only Boost	100	98.36	101.09	101.64	98.91	95.08	91.8	84.7	79.78	N/A	N/A	N/A	N/A	N/A	N/A
	100	99.47	100	98.95	100.53	98.95	94.21	87.37	81.05	81.58	84.21	92.11	96.84	98.95	100
	100	100	100	99.47	96.81	93.62	86.17	81.91	76.6	N/A	N/A	N/A	N/A	N/A	N/A
	100	101.11	100.56	96.11	95	91.11	85.56	79.44	76.67	N/A	N/A	N/A	N/A	N/A	N/A
	100	100	100	97.74	94.92	91.53	85.31	80.79	75.71	N/A	N/A	N/A	N/A	N/A	N/A
	100	96.98	98.49	95.48	91.96	94.47	90.45	83.92	89.95	96.48	100	97.99	97.49	97.99	101.01
	100	100	100	100	95.83	92.19	86.98	82.29	78.13	N/A	N/A	N/A	N/A	N/A	N/A
	100	98.91	100	100	98.91	94.02	89.67	84.24	79.89	79.35	N/A	N/A	N/A	N/A	N/A
	100	101.45	100.48	100.48	99.52	96.62	95.17	87.44	86.96	91.3	91.79	92.27	94.2	94.69	95.17
	100	100.49	99.51	96.1	96.1	93.66	92.68	86.83	82.93	78.05	N/A	N/A	N/A	N/A	N/A
Ag+LPS Boost	100	99.46	98.39	98.39	97.85	100	98.92	88.71	89.25	95.7	98.39	101.08	100.54	100.54	100.54
	100	98.4	97.87	97.87	98.4	101.06	98.94	98.4	100	102.13	104.79	103.72	104.79	104.79	105.32
	100	100.52	100.52	100.52	99.48	100	100.52	99.48	102.6	103.13	104.69	104.17	102.6	102.08	102.08
	100	100	99.48	99.48	100	102.09	100.52	95.81	95.29	95.29	93.19	95.81	97.91	97.38	96.86
	100	100	104.09	105.26	104.68	102.34	103.51	105.26	107.6	113.45	116.96	115.79	115.2	116.37	116.96
	100	98.48	103.03	103.03	103.54	102.02	98.99	95.45	97.47	100	104.55	105.05	106.57	109.09	112.12
	100	102.7	104.95	102.7	101.35	101.35	103.6	101.8	101.8	101.8	102.7	102.25	102.25	103.6	105.86
	100	100.52	100.52	97.42	97.42	100	100.52	93.81	94.33	89.69	93.81	100.52	99.48	104.64	108.76
	100	101.77	104.87	104.87	103.54	103.1	102.21	101.77	100.44	101.77	102.21	102.21	103.1	103.98	105.75
Naïve	100	101.38	105.99	105.07	101.38	102.3	97.24	89.86	86.64	89.86	90.78	91.24	88.94	90.78	91.24
	100	101.38	99.54	98.17	94.04	89.91	83.03	77.98	73.39	N/A	N/A	N/A	N/A	N/A	N/A
	100	99.51	101.48	98.52	97.04	94.58	87.68	82.76	77.34	N/A	N/A	N/A	N/A	N/A	N/A
	100	101.93	100.97	94.69	93.24	87.92	83.09	78.26	76.33	N/A	N/A	N/A	N/A	N/A	N/A
	100	101.03	102.58	100.52	97.94	90.72	88.14	81.44	78.87	N/A	N/A	N/A	N/A	N/A	N/A
	100	100.52	99.48	91.75	91.24	88.14	85.05	79.9	76.29	N/A	N/A	N/A	N/A	N/A	N/A
	0	1	3	4	5	6	7	8	9	10	11	12	13	14	15
	Days-post infection

## Sheet: SF1
Panel a:
	Cre+ CTRL			Cre+ Bcl6 f/f			WT
B Cell Freq	59.9	61.1	68.3	52.7	49.7	54.3	67.1	67	62.6
Panel b:
	Cre+ CTRL			Cre+ Bcl6 f/f			WT
EF PB Freq	9.14	2.56	6.74	6.45	2.48	9.59	6.68	6.21	4.49
Panel c:
	Cre+ CTRL			Cre+ Bcl6 f/f			WT
GCB Freq	2.76	3.55	4.13	0.078	0.16	0.21	4.64	5.46	5.38

## Sheet: SF2
	Panel a:								Panel b:
	IL-1R KO									TLR3 KO
Total B Cells	0.514	1.038	0.782	0.947					Total B Cells	1.187	0.703	1.064	1.194
Pre-GC/GC	0.403	0.916	0.971	0.738					Pre-GC/GC	1.439	1.598	1.193	1.431
EF PBs	0.133	1.048	0.691	0.637					EF PBs	1.022	1.032	0.475	0.826
CD138+ EF PBs	0.322	1.186	1.007	1.087					CD138+ EF PBs	1.041	0.976	1.041	1.006
	IL-6 KO									TLR4 KO (10 dpi)
Total B Cells	1.041	1.165	0.991	1.128	1.056	0.876			Total B Cells	1.008	1.009	0.994	1.006
Pre-GC/GC	0.682	0.573	0.732	0.536	0.674	1.238			Pre-GC/GC	0.809	0.648	1.235	0.997
EF PBs	0.409	0.706	0.491	0.938	0.762	1.537			EF PBs	0.715	1.067	0.444	0.453
CD138+ EF PBs	0.929	0.894	0.875	1.002	0.853	0.816			CD138+ EF PBs	1.012	1.031	0.826	0.988
	TNFaR KO									TLR7 KO
Total B Cells	0.89	0.994	0.842	0.839	1.063	0.856	0.882		Total B Cells	1.2	1.06	0.97	1.08	0.92
Pre-GC/GC	2.803	2.033	1.704	3.289	2.507	2.562	2.141		Pre-GC/GC	N/A	N/A	N/A	N/A	N/A
EF PBs	1.948	0.985	1.823	1.524	2.17	0.596	0.925		EF PBs	1.49	1.27	1.49	1.12	1.44
CD138+ EF PBs	1.248	0.86	0.869	1.45	1.147	1.004	0.64		CD138+ EF PBs	2.43	1.48	2.34	1.42	2.35
	S100A9 KO
Total B Cells	0.848	1.048	1.143	1.046	0.955	0.948
Pre-GC/GC	0.676	0.891	0.756	0.541	0.961	0.79
EF PBs	0.219	1.586	0.589	0.586	0.723	0.684
CD138+ EF PBs	0.177	1.094	1.072	1.024	0.911	1.006
	CD19-Cre IFNAR KO
Total B Cells	1.04	1.01	0.93	1.02
Pre-GC/GC	0.69	1.59	0.79	0.93
EF PBs	1.01	1.49	0.45	1.05
CD138+ EF PBs	0.77	1.85	0.32	1.05
	IL12R KO
Total B Cells	1.026	0.701	0.54	0.694	0.743	0.838
Pre-GC/GC	0.838	0.905	0.678	1.222	1.302	0.317
EF PBs	1.553	2.113	0.192	0.929	0.545	1.205
CD138+ EF PBs	1.024	1.07	0.188	0.928	0.908	0.984
	IFNg KO
Total B Cells	0.968	0.923	0.785	0.977
Pre-GC/GC	0.946	0.709	0.988	0.836
EF PBs	0.867	0.859	0.931	1.146
CD138+ EF PBs	1.001	1.054	1.037	1.042

[truncated: 6 more sheets: SF3, SF4, SF5, SF6, SF7, SF8]
